# Supplementary material for: Phylogenetic and Molecular Analysis of the Porcine Epidemic Diarrhea Virus in Mexico during the First Reported Outbreaks (2013–2017)
Source: Viruses. 2024 Feb 18;16(2):309. doi: 10.3390/v16020309 (PMC10891996; doi:10.3390/v16020309)
Supplement: Supplementary file 1 [file viruses-16-00309-s001.zip]

Archive with 1 entries (1 files):
- viruses-2848967-supplementary.pdf
